# Supplementary material for: Analytical Models of Intra- and Extratumoral Cell Interactions at Avascular Stage of Growth in the Presence of Targeted Chemotherapy
Source: Bioengineering (Basel). 2023 Mar 21;10(3):385. doi: 10.3390/bioengineering10030385 (PMC10045748; doi:10.3390/bioengineering10030385)
Supplement: Supplementary file 1 [file bioengineering-10-00385-s001.zip]

Archive with 20 entries (16 files):
- avascular_tumor_models/Model Simple/
- avascular_tumor_models/Model Simple/Dynamics_main_Final.m
- avascular_tumor_models/Model Simple/G.m
- avascular_tumor_models/Model Simple/H.m
- avascular_tumor_models/Model Simple/myfun.m
- avascular_tumor_models/Model Simple/Z.m
- avascular_tumor_models/Model with Chemo and Immune Response/
- avascular_tumor_models/Model with Chemo and Immune Response/ChemoTumorDynamicsChemoImmune.m
- avascular_tumor_models/Model with Chemo and Immune Response/G.m
- avascular_tumor_models/Model with Chemo and Immune Response/H.m
- avascular_tumor_models/Model with Chemo and Immune Response/myfun.m
- avascular_tumor_models/Model with Chemo and Immune Response/V.m
- avascular_tumor_models/Model with Chemo and Immune Response/Z.m
- avascular_tumor_models/Model with Immune Response/
- avascular_tumor_models/Model with Immune Response/Model with Immune Response/
- avascular_tumor_models/Model with Immune Response/Model with Immune Response/Dynamics_main_Final_Immune.m
- avascular_tumor_models/Model with Immune Response/Model with Immune Response/G.m
- avascular_tumor_models/Model with Immune Response/Model with Immune Response/H.m
- avascular_tumor_models/Model with Immune Response/Model with Immune Response/myfun.m
- avascular_tumor_models/Model with Immune Response/Model with Immune Response/Z.m
