# Supplementary material for: Analytical Models of Intra- and Extratumoral Cell Interactions at Avascular Stage of Growth in the Presence of Targeted Chemotherapy
Source: Bioengineering (Basel). 2023 Mar 21;10(3):385. doi: 10.3390/bioengineering10030385 (PMC10045748; doi:10.3390/bioengineering10030385)
Supplement: Supplementary file 1 [file bioengineering-10-00385-s001.zip › avascular_tumor_models/Model Simple/G.m]

function y = G(c)

y = 1 + 0.2 * c;
