# Supplementary material for: Analytical Models of Intra- and Extratumoral Cell Interactions at Avascular Stage of Growth in the Presence of Targeted Chemotherapy
Source: Bioengineering (Basel). 2023 Mar 21;10(3):385. doi: 10.3390/bioengineering10030385 (PMC10045748; doi:10.3390/bioengineering10030385)
Supplement: Supplementary file 1 [file bioengineering-10-00385-s001.zip › avascular_tumor_models/Model with Chemo and Immune Response/myfun.m]

function [F]= myfun(x,DX,Dc,Dl,Dd,alpha,gamma,k1,k2,k3,k4,k5,k6,lv,kd,a1,a2,a3,a4,c0,N,T)


   for i = 1 : (N)

     % Forward Finite Difference Approximation

      if i == 1

        P1 = x(i,1)/(x(i,1) + x(i + N,1) + x(i + 3*N,1));
        P1_l = x(i + 1,1)/(x(i + 1,1) + x(i + N + 1,1) + x(i + 3*N + 1,1));
        PQR = x(i,1) + x(i + N,1) + x(i + 3*N,1);
        PQR_l = x(i + 1,1) + x(i + N + 1,1) + x(i + 3*N + 1,1);
        Q1 = x(i + N,1)/(x(i,1) + x(i + N,1) + x(i + 3*N,1));
        Q1_l = x(i + N + 1,1)/(x(i + 1,1) + x(i + N + 1,1) + x(i + 3*N + 1,1));
        S1 = x(i + 3*N,1)/(x(i,1) + x(i + N,1) + x(i + 3*N,1));
        S1_l = x(i + 3*N + 1,1)/(x(i + 1,1) + x(i + N + 1,1) + x(i + 3*N + 1,1));
        PQNS_s = x(i,1) + x(i + N,1) + x(i + 2*N,1) + x(i + 3*N,1) + x(i + 5*N,1);


        dp(i,1) = ((P1_l - P1)/DX) * ((PQR_l - PQR)/DX) + P1 * ((PQR_l - 2 * PQR + PQR_l)/DX^2) + G(x(i + 4*N,1)) * x(i,1) * (1 - PQNS_s) - Z(x(i + 4*N,1)) * x(i,1) - k5 * x(i,1) * x(i + 5*N,1) - a1 * (1 - 1/exp(x(i + 6*N,1))) * x(i,1);

        dq(i,1) = ((Q1_l - Q1)/DX) * ((PQR_l - PQR)/DX) + Q1 * ((PQR_l - 2 * PQR + PQR_l)/DX^2) + Z(x(i + 4*N,1)) * x(i,1) - H(x(i + 4*N,1)) * x(i + N,1) - a2 * (1 - 1/exp(x(i + 6*N,1))) * x(i + N,1);

        dn(i,1) = H(x(i + 4*N,1)) * x(i + N,1);

        ds(i,1) = ((S1_l - S1)/DX) * ((PQR_l - PQR)/DX) + S1 * ((PQR_l - 2 * PQR + PQR_l)/DX^2) + G(x(i + 4*N,1)) * x(i + 3*N,1) * (gamma - PQNS_s) - a3 * (1 - 1/exp(x(i + 6*N,1))) * x(i + 3*N,1);

        dc(i,1) = Dc *(x(i + 4*N + 1,1) - 2 * x(i + 4*N,1) + x(i + 4*N + 1,1))/(DX^2) + k1 * c0 * (1 - alpha * PQNS_s) - k1 * x(i + 4*N,1) - k2 * x(i,1) * x(i +4*N,1) - k3 * x(i + 3*N,1) * x(i + 4*N,1) - k6 * x(i + 5*N,1) * x(i + 4*N,1);

        dl(i,1) = Dl *(x(i + 5*N + 1,1) - 2 * x(i + 5*N,1) + x(i + 5*N + 1,1))/(DX^2) - lv * (x(i + 5*N + 1,1) - x(i + 5*N,1))/DX - k4 * x(i,1) * x(i + 5*N,1) + G(x(i + 4*N,1)) * x(i + 5*N,1) * (gamma - PQNS_s) - a4 * (1 - 1/exp(x(i + 6*N,1))) * x(i + 5*N,1);

        dd(i,1) = Dd *(x(i + 6*N + 1,1) - 2 * x(i + 6*N,1) + x(i + 6*N + 1,1))/(DX^2) - kd * x(i + 6*N,1) + V(T);

      end;

     % Central Finite Difference Approximation

      if ((i > 1) && (i < N))

         P1 = x(i,1)/(x(i,1) + x(i + N,1) + x(i + 3*N,1));
         P1_l = x(i + 1,1)/(x(i + 1,1) + x(i + N + 1,1) + x(i + 3*N + 1,1));
         P1_r = x(i - 1,1)/(x(i - 1,1) + x(i + N - 1,1) + x(i + 3*N - 1,1));
         PQR = x(i,1) + x(i + N,1) + x(i + 3*N,1);
         PQR_l = x(i + 1,1) + x(i + N + 1,1) + x(i + 3*N + 1,1);
         PQR_r = x(i - 1,1) + x(i + N - 1,1) + x(i + 3*N - 1,1);
         Q1 = x(i + N,1)/(x(i,1) + x(i + N,1) + x(i + 3*N,1));
         Q1_l = x(i + N + 1,1)/(x(i + 1,1) + x(i + N + 1,1) + x(i + 3*N + 1,1));
         Q1_r = x(i + N - 1,1)/(x(i - 1,1) + x(i + N - 1,1) + x(i + 3*N - 1,1));
         S1 = x(i + 3*N,1)/(x(i,1) + x(i + N,1) + x(i + 3*N,1));
         S1_l = x(i + 3*N + 1,1)/(x(i + 1,1) + x(i + N + 1,1) + x(i + 3*N + 1,1));
         S1_r = x(i + 3*N - 1,1)/(x(i - 1,1) + x(i + N - 1,1) + x(i + 3*N - 1,1));
         PQNS_s = x(i,1) + x(i + N,1) + x(i + 2*N,1) + x(i + 3*N,1) + x(i + 5*N,1);


         dp(i,1) = ((P1_l - P1_r)/(DX*2)) * ((PQR_l - PQR_r)/(DX*2)) + P1 * ((PQR_l - 2 * PQR + PQR_r)/DX^2) + G(x(i + 4*N,1)) * x(i,1) * (1 - PQNS_s) - Z(x(i + 4*N,1)) * x(i,1) - k5 * x(i,1) * x(i + 5*N,1) - a1 * (1 - 1/exp(x(i + 6*N,1))) * x(i,1);

         dq(i,1) = ((Q1_l - Q1_r)/(DX*2)) * ((PQR_l - PQR_r)/(DX*2)) + Q1 * ((PQR_l - 2 * PQR + PQR_r)/DX^2) + Z(x(i + 4*N,1)) * x(i,1) - H(x(i + 4*N,1)) * x(i + N,1) - a2 * (1 - 1/exp(x(i + 6*N,1))) * x(i + N,1);

         dn(i,1) = H(x(i + 4*N,1)) * x(i + N,1);

         ds(i,1) = ((S1_l - S1_r)/(DX*2)) * ((PQR_l - PQR_r)/(DX*2)) + S1 * ((PQR_l - 2 * PQR + PQR_r)/DX^2) + G(x(i + 4*N,1)) * x(i + 3*N,1) * (gamma - PQNS_s) - a3 * (1 - 1/exp(x(i + 6*N,1))) * x(i + 3*N,1);

         dc(i,1) = Dc *(x(i + 4*N + 1,1)-2 * x(i + 4*N,1) + x(i + 4*N - 1,1))/(DX^2) + k1 * c0 * (1 - alpha * PQNS_s) - k1 * x(i + 4*N,1) - k2 * x(i,1) * x(i +4*N,1) - k3 * x(i + 3*N,1) * x(i + 4*N,1) - k6 * x(i + 5*N,1) * x(i + 4*N,1);

         dl(i,1) = Dl *(x(i + 5*N + 1,1) - 2 * x(i + 5*N,1) + x(i + 5*N - 1,1))/(DX^2) - lv * (x(i + 5*N + 1,1) - x(i + 5*N - 1,1))/(DX*2) - k4 * x(i,1) * x(i + 5*N,1) + G(x(i + 4*N,1)) * x(i + 5*N,1) * (gamma - PQNS_s) - a4 * (1 - 1/exp(x(i + 6*N,1))) * x(i + 5*N,1);

         dd(i,1) = Dd *(x(i + 6*N + 1,1) - 2 * x(i + 6*N,1) + x(i + 6*N - 1,1))/(DX^2) - kd * x(i + 6*N,1) + V(T);

      end;

     % Backward Finite Difference Approximation

      if i == N

         P1 = x(i,1)/(x(i,1) + x(i + N,1) + x(i + 3*N,1));
         P1_r = x(i - 1,1)/(x(i - 1,1) + x(i + N - 1,1) + x(i + 3*N - 1,1));
         PQR = x(i,1) + x(i + N,1) + x(i + 3*N,1);
         PQR_r = x(i - 1,1) + x(i + N - 1,1) + x(i + 3*N - 1,1);
         Q1 = x(i + N,1)/(x(i,1) + x(i + N,1) + x(i + 3*N,1));
         Q1_r = x(i + N - 1,1)/(x(i - 1,1) + x(i + N - 1,1) + x(i + 3*N - 1,1));
         S1 = x(i + 3*N,1)/(x(i,1) + x(i + N,1) + x(i + 3*N,1));
         S1_r = x(i + 3*N - 1,1)/(x(i - 1,1) + x(i + N - 1,1) + x(i + 3*N - 1,1));
         PQNS_s = x(i,1) + x(i + N,1) + x(i + 2*N,1) + x(i + 3*N,1) + x(i + 5*N,1);


         dp(i,1) = ((P1 - P1_r)/DX) * ((PQR - PQR_r)/DX) + P1 * ((PQR_r - 2 * PQR + PQR_r)/DX^2) + G(x(i + 4*N,1)) * x(i,1) * (1 - PQNS_s) - Z(x(i + 4*N,1)) * x(i,1) - k5 * x(i,1) * x(i + 5*N,1) - a1 * (1 - 1/exp(x(i + 6*N,1))) * x(i,1);

         dq(i,1) = ((Q1 - Q1_r)/DX) * ((PQR - PQR_r)/DX) + Q1 * ((PQR_r - 2 * PQR + PQR_r)/DX^2) + Z(x(i + 4*N,1)) * x(i,1) - H(x(i + 4*N,1)) * x(i + N,1) - a2 * (1 - 1/exp(x(i + 6*N,1))) * x(i + N,1);

         dn(i,1) = H(x(i + 4*N,1)) * x(i + N,1);

         ds(i,1) = ((S1 - S1_r)/DX) * ((PQR - PQR_r)/DX) + S1 * ((PQR_r - 2 * PQR + PQR_r)/DX^2) + G(x(i + 4*N,1)) * x(i + 3*N,1) * (gamma - PQNS_s) - a3 * (1 - 1/exp(x(i + 6*N,1))) * x(i + 3*N,1);

         dc(i,1) = Dc *(x(i + 4*N - 1,1)-2 * x(i + 4*N,1) + x(i + 4*N - 1,1))/(DX^2) + k1 * c0 * (1 - alpha * PQNS_s) - k1 * x(i + 4*N,1) - k2 * x(i,1) * x(i + 4*N,1) - k3 * x(i + 3*N,1) * x(i + 4*N,1) - k6 * x(i + 5*N,1) * x(i + 4*N,1);

         dl(i,1) = Dl *(x(i + 5*N - 1,1) - 2 * x(i + 5*N,1) + x(i + 5*N - 1,1))/(DX^2) - lv * (x(i + 5*N,1) - x(i + 5*N - 1,1))/DX - k4 * x(i,1) * x(i + 5*N,1) + G(x(i + 4*N,1)) * x(i + 5*N,1) * (gamma - PQNS_s) - a4 * (1 - 1/exp(x(i + 6*N,1))) * x(i + 5*N,1);

         dd(i,1) = Dd *(x(i + 6*N - 1,1) - 2 * x(i + 6*N,1) + x(i + 6*N - 1,1))/(DX^2) - kd * x(i + 6*N,1) + V(T);

      end;

      % Create the Vectors

   end;

   F = [dp;dq;dn;ds;dc;dl;dd];
